# Supplementary material for: Comparative Analysis Reveals Host Species-Dependent Diversity Among 16 Virulent Bacteriophages Isolated Against Soybean Bradyrhizobium spp
Source: Viruses. 2025 Nov 4;17(11):1474. doi: 10.3390/v17111474 (PMC12656738; doi:10.3390/v17111474)
Supplement: Supplementary file 1 [file viruses-17-01474-s001.zip]

Archive with 1 entries (1 files):
- Revised supplementary tables and figures by Morgese et al. (viruses-3934817) - (CLEAN) copy.pdf
